# Supplementary material for: Exploring Candidate Genes for Pericarp Russet Pigmentation of Sand Pear (Pyrus pyrifolia) via RNA-Seq Data in Two Genotypes Contrasting for Pericarp Color
Source: PLoS One. 2014 Jan 6;9(1):e83675. doi: 10.1371/journal.pone.0083675 (PMC3882208; doi:10.1371/journal.pone.0083675)
Supplement: File S1 — Supporting Information. Table S1. Annotation to part candidate genes differentially expressed between the green- (S1) and the russet-pericarp pool (S2). Annotation source: goatools (https://github.com/tanghaibao/goatools). The extent of differential expression is measured in terms of fold change. Table S2. Sand pear lipid-metabolic-process related genes differentially expressed between the green- (S1) and the russet-pericarp pool (S2). The extent of differential expression is measured in terms of fold change. Table S3. Sand pear transport related genes differentially expressed between the green- (S1) and the russet-pericarp pool (S2). The extent of differential expression is measured in terms of fold change. Table S4. Sand pear stress-responsive genes differentially expressed between the green- (S1) and the russet-pericarp pool (S2). The extent of differential expression is measured in terms of fold change. Table S5. Sand pear oxidation-reduction process-related genes differentially expressed between the green- (S1) and the russet-pericarp pool (S2). The extent of differential expression is measured in terms of fold change. Genes with accession numbers showed in bold have been list in GO terms of ‘lipid metabolic process’, ‘transport’ or ‘response to stress’. Table S6. Differential expression genes (DEGs) verified by RNA-Seq data of russet/green mutants (unpublished). (XLS) [file pone.0083675.s001.xls]

## Sheet: Table S1
Table S1 Annotation to part candidate genes differentially expressed between the green- (S1) and the russet-pericarp pool (S2). Annotation source: goatools (https://github.com/tanghaibao/goatools). The extent of differential expression is measured in terms of fold change.
No.	Qeury_name	Accession	GO_id	Biological_Classification	Sub-classification	log2.fold_change(FPKM_S2/FPKM_S1)	NR_tophit_name		NR_tophit_description
1	CUFF.12310.1	GALR01007619	GO:0005975	biological_process	carbohydrate metabolic process	-3.02735	gi|297735060|	CBI17422.3	aldehyde dehydrogenase family protein
2	CUFF.15574.1	GALR01010327	GO:0005975	biological_process		2.22805	gi|357966935|	AET97563.1	galactose oxidase
3	CUFF.15636.1	GALR01001380	GO:0005975	biological_process		2.5004	gi|357966935|	AET97563.1	galactose oxidase
4	CUFF.15564.1	GALR01010319	GO:0005975	biological_process		2.60104	gi|357966935|	AET97563.1	galactose oxidase
5	CUFF.16365.1	GALR01003538	GO:0006520	biological_process	cellular amino acid metabolic process	2.33616	gi|296089380|	CBI39199.3	Xanthine dehydrogenase
6	CUFF.16366.1	GALR01010986	GO:0006520	biological_process		2.73627	gi|225436116|	XP_002273629.1	aldehyde oxidase 4-like
7	CUFF.7227.1	GALR01020707	GO:0006629	biological_process	lipid metabolic process	-8.10786	gi|255558075|	XP_002520066.1	cinnamoyl-CoA reductase
8	CUFF.15464.1	GALR01010242	GO:0006629	biological_process		-8.02148	gi|224129430|	XP_002320584.1	WAX2-like
9	CUFF.13091.1	GALR01008263	GO:0006629	biological_process		-7.39882	gi|255562023|	XP_002522020.1	GDSL esterase/lipase
10	CUFF.20326.1	GALR01014185	GO:0006629	biological_process		-6.42391	gi|224133820|	XP_002321669.1	GDSL esterase/lipase, putative
11	CUFF.20669.1	GALR01014478	GO:0006629	biological_process		-6.13438	gi|255640036|	ACU20309.1	GDSL-like Lipase/Acylhydrolase
12	CUFF.14612.1	GALR01009529	GO:0006629	biological_process		-6.12154	gi|224109616|	XP_002315256.1	beta-ketoacyl-coa synthase
13	CUFF.2705.1	GALR01017046	GO:0006629	biological_process		-5.91498	gi|225447182|	XP_002276681.1	GDSL-like Lipase/Acylhydrolase
14	CUFF.16386.1	GALR01011006	GO:0006629	biological_process		-5.89115	gi|147802902|	CAN70740.1	GDSL esterase/lipase
15	CUFF.13281.1	GALR01016595	GO:0006629	biological_process		-1.79769e+308	gi|297733630|	CBI14877.3	GDSL-like Lipase
16	CUFF.8976.1	GALR01012212	GO:0006629	biological_process		-1.79769e+308	gi|224077024|	XP_002305097.1	GDSL esterase/lipase
17	CUFF.23191.1	GALR01002159	GO:0006629	biological_process		-5.6415	gi|23345025|	AAN17504.1	microsomal omega-3 fatty acid desaturase
18	CUFF.17864.1	GALR01001932	GO:0006629	biological_process		-5.63663	gi|255571679|	XP_002526783.1	acyltransferase
19	CUFF.20068.1	GALR01011059	GO:0006629	biological_process		-5.60811	gi|18447765|	AAL67993.1	fiddlehead-like protein
20	CUFF.14582.1	GALR01003896	GO:0006629	biological_process		-5.48512	gi|255571681|	XP_002526784.1	acyltransferase, putative
21	CUFF.1645.1	GALR01009492	GO:0006629	biological_process		-5.41812	gi|255562023|	XP_002522020.1	GDSL esterase/lipase
22	CUFF.11285.1	GALR01017035	GO:0006629	biological_process		-5.29087	gi|18447765|	AAL67993.1	fiddlehead-like protein
23	CUFF.14576.1	GALR01022114	GO:0006629	biological_process		-5.16477	gi|224146504|	XP_002326030.1	beta-ketoacyl-coa synthase
24	CUFF.2691.1	GALR01010572	GO:0006629	biological_process		-4.79704	gi|147802902|	CAN70740.1	GDSL esterase/lipase
25	CUFF.8960.1	GALR01013449	GO:0006629	biological_process		-4.63371	gi|224079107|	XP_002305752.1	GDSL esterase/lipase
26	CUFF.15870.1	GALR01012775	GO:0006629	biological_process		-4.35484	gi|255640036|	ACU20309.1	GDSL-like Lipase/Acylhydrolase
27	CUFF.19392.1	GALR01005882	GO:0006629	biological_process		-4.19264	gi|356550480|	XP_003543615.1	GDSL esterase/lipase APG-like
28	CUFF.18568.1	GALR01016803	GO:0006629	biological_process		-3.78759	gi|23345025|	AAN17504.1	microsomal omega-3 fatty acid desaturase
29	CUFF.10188.1	GALR01020226	GO:0006629	biological_process		-3.27516	gi|255585218|	XP_002533311.1	GDSL esterase/lipase
30	CUFF.2405.1	GALR01006344	GO:0006629	biological_process		-2.81037	gi|255580317|	XP_002530987.1	NAD(P)-binding Rossmann-fold
31	CUFF.6634.1	GALR01006423	GO:0006629	biological_process		-2.48109	gi|224140385|	XP_002323563.1	glycerol-3-phosphate acyltransferase 6
32	CUFF.10744.1	GALR01020342	GO:0006629	biological_process		-2.43582	gi|33358364|	AAQ16653.1	delta-12 fatty acid desaturase 2
33	CUFF.10837.1	GALR01018433	GO:0006629	biological_process		2.05609	gi|356498499|	XP_003518088.1	GDSL esterase/lipase
34	CUFF.6776.1	GALR01010223	GO:0006629	biological_process		2.12302	gi|224069278|	XP_002302944.1	GDSL esterase/lipase
35	CUFF.4398.1	GALR01018807	GO:0006629	biological_process		2.20609	gi|224069278|	XP_002302944.1	GDSL esterase/lipase
36	CUFF.15438.1	GALR01008934	GO:0006629	biological_process		2.22104	gi|255573002|	XP_002527431.1	GDSL esterase/lipase
37	CUFF.4856.2	GALR01006813	GO:0006629	biological_process		2.3626	gi|224109490|	XP_002315213.1	ER glycerol-phosphate acyltransferase
38	CUFF.13889.1	GALR01022109	GO:0006629	biological_process		2.49338	gi|296082439|	CBI21444.3	Patatin-like phospholipase
39	CUFF.1133.1	GALR01020172	GO:0006629	biological_process		2.64379	gi|225460863|	XP_002277264.1	GDSL esterase/lipase
40	CUFF.8955.1	GALR01008435	GO:0006629	biological_process		2.70452	gi|356557730|	XP_003547164.1	phospholipase A1-IIgamma-like
41	CUFF.6563.1	GALR01022129	GO:0006629	biological_process		2.74207	gi|224094095|	XP_002310074.1	cytochrome P450
42	CUFF.16967.1	GALR01016493	GO:0006810	biological_process	transport	-6.13774	gi|255553899|	XP_002517990.1	NADH dehydrogenase
43	CUFF.23071.1	GALR01022677	GO:0006810	biological_process		-5.10028	gi|14423813|	Q9M5X6.1	Non-specific lipid-transfer protein
44	CUFF.9609.1	GALR01011107	GO:0006810	biological_process		-4.89102	gi|255544918|	XP_002513520.1	ATP-binding cassette transporter
45	CUFF.16501.1	GALR01014552	GO:0006810	biological_process		-4.03642	gi|317106613|	BAJ53120.1	Sec14p-like phosphatidylinositol transfer
46	CUFF.20754.1	GALR01017178	GO:0006810	biological_process		-3.21214	gi|225425292|	XP_002272176.1	probable peptide/nitrate transporter
47	CUFF.2879.1	GALR01018628	GO:0006810	biological_process		-3.21186	gi|147794195|	CAN77838.1	PDR6, pleiotropic drug resistance 6
48	CUFF.4647.1	GALR01012130	GO:0006810	biological_process		2.31998	gi|255567552|	XP_002524755.1	lipid binding protein
49	CUFF.2582.1	GALR01016944	GO:0006810	biological_process		2.50478	gi|356557076|	XP_003546844.1	non-specific lipid-transfer protein 8-like
50	CUFF.10013.1	GALR01005748	GO:0006810	biological_process		2.64623	gi|297740081|	CBI30263.3	ATP-binding cassette transporter, putative
51	CUFF.2881.1	GALR01017180	GO:0006810	biological_process		2.7949	gi|297740081|	CBI30263.3	ATP-binding cassette transporter G family member
52	CUFF.17768.1	GALR01005740	GO:0006810	biological_process		2.37215	gi|224127590|	XP_002320112.1	white-brown-complex ABC transporter
53	CUFF.4275.1	GALR01020254	GO:0006810	biological_process		3.0496	gi|224127590|	XP_002320112.1	white-brown-complex ABC transporter
54	CUFF.10002.1	GALR01018630	GO:0006810	biological_process		2.83879	gi|297740081|	CBI30263.3	ATP-binding cassette transporter, putative
55	CUFF.6666.1	GALR01018331	GO:0006810	biological_process		2.86312	gi|255634848|	ACU17783.1	Phosphatidylinositol transfer protein Sec14 cytosolic factor
56	CUFF.4649.1	GALR01015948	GO:0006810	biological_process		2.92204	gi|356560659|	XP_003548607.1	Heavy metal transport/detoxification
57	CUFF.22433.1	GALR01015935	GO:0006950	biological_process	response to stress	-7.66512	gi|41323972|	AAS00052.1	Mal d 1-like
58	CUFF.706.1	GALR01010070	GO:0006950	biological_process		-6.48738	gi|257144508|	CBA13353.1	catalase
59	CUFF.22419.1	GALR01007685	GO:0006950	biological_process		-3.63099	gi|42558971|	Q40280.3	Major allergen Mal d 1
60	CUFF.19503.1	GALR01015761	GO:0006950	biological_process		-2.99994	gi|296090597|	CBI40966.3	disease resistance protein (TIR-NBS-LRR)
61	CUFF.15252.1	GALR01011224	GO:0006950	biological_process		-2.77228	gi|222139388|	ACM45713.1	class I chitinase
62	CUFF.12398.1	GALR01005237	GO:0006950	biological_process		2.1429	gi|357504149|	XP_003622363.1	Peroxidase
63	CUFF.22212.1	GALR01018390	GO:0006950	biological_process		2.14918	gi|206812328|	ACI22425.1	pericarp peroxidase 3
64	CUFF.16633.1	GALR01002627	GO:0006950	biological_process		2.16147	gi|224111802|	XP_002315983.1	Peroxidase
65	CUFF.435.1	GALR01018201	GO:0006950	biological_process		2.78103	gi|2129513|	S60054	peroxidase (EC 1.11.1.7) A3a precursor
66	CUFF.22596.1	GALR01000380	GO:0006950	biological_process		2.20324	gi|224105209|	XP_002313728.1	Disease resistance response protein, putative
67	CUFF.4115.1	GALR01013617	GO:0007165	biological_process	signal transduction	-3.65302	gi|255588220|	XP_002534539.1	Serine/threonine-protein kinase
68	CUFF.4688.1	GALR01005880	GO:0007165	biological_process		-3.58492	gi|113700397|	ABI36487.1	AUX/IAA7.1
69	CUFF.13675.1	GALR01001075	GO:0008150	biological_process	biological_process	-8.57159	gi|357473591|	XP_003607080.1	NADP-dependent D-sorbitol-6-phosphate dehydrogenase
70	CUFF.10186.1	GALR01016057	GO:0008150	biological_process		-6.67862	gi|147844260|	CAN80040.1	cytochrome P450 86A2
71	CUFF.21462.1	GALR01014156	GO:0008150	biological_process		-4.98698	gi|357443267|	XP_003591911.1	Monoglyceride lipase
72	CUFF.21198.1	GALR01017718	GO:0008150	biological_process		-4.87018	gi|255555757|	XP_002518914.1	transcription factor MYC2-like
73	CUFF.22561.1	GALR01015314	GO:0008150	biological_process		-4.26011	gi|224107651|	XP_002314550.1	hydroxycinnamoyl-CoA: Anthranilate N-benzoyltransferase protein, putative
74	CUFF.2029.1	GALR01010030	GO:0008150	biological_process		-3.39065	gi|224054172|	XP_002298127.1	2-oxoglutarate-dependent dioxygenase
75	CUFF.3531.2	GALR01008062	GO:0008150	biological_process		-2.94195	gi|46093888|	AAS79797.1	alcohol acyl transferase
76	CUFF.21695.1	GALR01015396	GO:0008150	biological_process		-2.89142	gi|225462476|	XP_002269718.1	2-oxoglutarate and Fe(II)-dependent oxygenase
77	CUFF.15205.1	GALR01013211	GO:0008150	biological_process		-2.48706	gi|5915821|sp|	O48928.1	Cytochrome P450 77A3
78	CUFF.12854.1	GALR01013140	GO:0008150	biological_process		-2.46394	gi|223469141|	ACM89977.1	alpha/beta amyrin synthase
79	CUFF.21783.1	GALR01014268	GO:0008150	biological_process		-2.43439	gi|84579744|	BAE72453.1	UDP-glucose: flavonol 3-O-glucosyltransferase
80	CUFF.1911.1	GALR01015769	GO:0008150	biological_process		-2.13468	gi|183585165|	ACC63874.1	cinnamyl alcohol dehydrogenase，CAD
81	CUFF.19024.1	GALR01006906	GO:0008150	biological_process		2.11621	gi|225430746|	XP_002266831.1	protein PHYLLO, chloroplastic
82	CUFF.20429.1	GALR01005912	GO:0008150	biological_process		2.37013	gi|223469143|	ACM89978.1	putative beta amyrin synthase
83	CUFF.22221.1	GALR01010946	GO:0008150	biological_process		2.40606	gi|356549501|	XP_003543132.1	cinnamyl alcohol dehydrogenase 1
84	CUFF.11431.1	GALR01017254	GO:0008150	biological_process		2.42678	gi|255558677|	XP_002520363.1	glycosyltransferase
85	CUFF.10220.1	GALR01014691	GO:0008150	biological_process		2.54036	gi|255560623|	XP_002521325.1	abhydrolase domain containing
86	CUFF.16324.1	GALR01018652	GO:0008150	biological_process		2.56434	gi|225436687|	XP_002263127.1	fatty acyl-CoA reductase 3 isoform 1
87	CUFF.20933.1	GALR01003577	GO:0008150	biological_process		2.76846	gi|130845569|	ABO32531.1	cytochrome P450-dependent monooxygenase
88	CUFF.4672.1	GALR01000346	GO:0008150	biological_process		3.07937	gi|224129602|	XP_002328757.1	short chain dehydrogenase/reductase
89	CUFF.19770.1	GALR01012690	GO:0009058	biological_process	biosynthetic process	-5.34141	gi|147783056|	CAN62119.1	BAHD acyltransferase DCR-like
90	CUFF.17322.1	GALR01017755	GO:0009058	biological_process		-4.48404	gi|356559766|	XP_003548168.1	BAHD acyltransferase DCR-like
91	CUFF.8752.1	GALR01005470	GO:0034641	biological_process	cellular nitrogen compound metabolic process	-10.3873	gi|225427696|	XP_002274392.1	Purple acid phosphatase
92	CUFF.2274.1	GALR01022962	GO:0034641	biological_process		-5.90242	gi|224125580|	XP_002319621.1	Guanine deaminase, putative
93	CUFF.5506.1	GALR01018602	GO:0034655	biological_process	nucleobase-containing compound catabolic process	-4.91447	gi|293335017|	NP_001168055.1	DEAD-box ATP-dependent RNA helicase 52C
94	CUFF.11547.1	GALR01020953	GO:0044281	biological_process	small molecule metabolic process	-5.99539	gi|6177792|	BAA86059.1	O-methyltransferase
95	CUFF.4617.1	GALR01022575	GO:0044281	biological_process		-4.07514	gi|357454647|	XP_003597604.1	Glucose-methanol-choline (GMC) oxidoreductase
96	CUFF.1988.1	GALR01002865	GO:0071554	biological_process	cell wall organization or biogenesis	-2.40378	gi|29467501|	BAC67189.1	expansin
97	CUFF.19980.1	GALR01013901	GO:0005576	cellular_component	extracellular region	2.29216	gi|225454914|	XP_002276644.1	putative germin-like protein 2-1
98	CUFF.12098.1	GALR01007450	GO:0005623	cellular_component	cell	-5.02302	gi|225464902|	XP_002274217.1	Pollen Ole e 1 allergen and extensin
99	CUFF.3486.1	GALR01017673	GO:0005623	cellular_component		-3.83561	gi|225425984|	XP_002275339.1	CASP-like protein
100	CUFF.1564.1	GALR01010376	GO:0005623	cellular_component		-2.90721	gi|255562015|	XP_002522016.1	Carboxyl-terminal proteinase
101	CUFF.11912.1	GALR01007296	GO:0005623	cellular_component		2.2648	gi|356556491|	XP_003546558.1	CASP-like protein 9
102	CUFF.6048.1	GALR01019756	GO:0005634	cellular_component	nucleus	-2.3601	gi|302398935|	ADL36762.1	MYB31
103	CUFF.8067.1	GALR01021392	GO:0005783	cellular_component	endoplasmic reticulum	3.44145	gi|224110510|	XP_002315542	hypothetical protein

## Sheet: Table S2
Table S2 Sand pear lipid-metabolic-process related genes differentially expressed between the green- (S1) and the russet-pericarp pool (S2). The extent of differential expression is measured in terms of fold change.
Qeury_name	Accession	GO-Terms	GO Classification	log2(fold_change)	NR_tophit_name		NR_tophit Annotation
CUFF.8976.1	GALR01022129	GO:0006629	lipid metabolic process	-1.79769e+308	gi|224077024|	XP_002305097.1	GDSL esterase/lipase
CUFF.13091.1	GALR01008263	GO:0006629	lipid metabolic process	-7.39882	gi|255562023|	XP_002522020.1	GDSL esterase/lipase
CUFF.20326.1	GALR01014185	GO:0006629	lipid metabolic process	-6.42391	gi|224133820|	XP_002321669.1	GDSL esterase/lipase, putative
CUFF.20669.1	GALR01014478	GO:0006629	lipid metabolic process	-6.13438	gi|255640036|	ACU20309.1	GDSL-like Lipase
CUFF.2705.1	GALR01017046	GO:0006629	lipid metabolic process	-5.91498	gi|225447182|	XP_002276681.1	GDSL-like Lipase
CUFF.13281.1	GALR01008435	GO:0006629	lipid metabolic process	-1.79769e+308	gi|297733630|	CBI14877.3	GDSL-like Lipase
CUFF.16386.1	GALR01011006	GO:0006629	lipid metabolic process	-5.89115	gi|147802902|	CAN70740.1	GDSL esterase/lipase
CUFF.1645.1	GALR01011059	GO:0006629	lipid metabolic process	-5.41812	gi|255562023|	XP_002522020.1	GDSL esterase/lipase
CUFF.2691.1	GALR01017035	GO:0006629	lipid metabolic process	-4.79704	gi|147802902|	CAN70740.1	GDSL esterase/lipase
CUFF.15870.1	GALR01010572	GO:0006629	lipid metabolic process	-4.35484	gi|255640036|	ACU20309.1	GDSL-like Lipase
CUFF.19392.1	GALR01013449	GO:0006629	lipid metabolic process	-4.19264	gi|356550480|	XP_003543615.1	GDSL esterase/lipase
CUFF.8960.1	GALR01022114	GO:0006629	lipid metabolic process	-4.63371	gi|224079107|	XP_002305752.1	GDSL esterase/lipase
CUFF.10188.1	GALR01005882	GO:0006629	lipid metabolic process	-3.27516	gi|255585218|	XP_002533311.1	GDSL esterase/lipase
CUFF.10837.1	GALR01006423	GO:0006629	lipid metabolic process	2.05609	gi|356498499|	XP_003518088.1	GDSL esterase/lipase
CUFF.6776.1	GALR01020342	GO:0006629	lipid metabolic process	2.12302	gi|224069278|	XP_002302944.1	GDSL esterase/lipase
CUFF.4398.1	GALR01018433	GO:0006629	lipid metabolic process	2.20609	gi|224069278|	XP_002302944.1	GDSL esterase/lipase
CUFF.15438.1	GALR01010223	GO:0006629	lipid metabolic process	2.22104	gi|255573002|	XP_002527431.1	GDSL esterase/lipase
CUFF.2988.1	GALR01017254	GO:0008150	lipid metabolic process	2.59702	gi|357466987|	XP_003603778.1	GDSL esterase/lipase
CUFF.1133.1	GALR01006813	GO:0006629	lipid metabolic process	2.64379	gi|225460863|	XP_002277264.1	GDSL esterase/lipase
CUFF.4856.2	GALR01018807	GO:0006629	lipid metabolic process	2.3626	gi|224109490|	XP_002315213.1	1-acylglycerol-3-phosphate O-acyltransferase
CUFF.14612.1	GALR01009529	GO:0006629	lipid metabolic process	-6.12154	gi|224109616|	XP_002315256.1	3-ketoacyl-CoA synthase
CUFF.14576.1	GALR01009492	GO:0006629	lipid metabolic process	-5.16477	gi|224146504|	XP_002326030.1	3-ketoacyl-CoA synthase
CUFF.20068.1	GALR01002159	GO:0006629	lipid metabolic process	-5.60811	gi|18447765|	AAL67993.1	3-ketoacyl-CoA synthase
CUFF.11285.1	GALR01003896	GO:0006629	lipid metabolic process	-5.29087	gi|18447765|	AAL67993.1	3-ketoacyl-CoA synthase
CUFF.17864.1	GALR01012212	GO:0006629	lipid metabolic process	-5.63663	gi|255571679|	XP_002526783.1	3-ketoacyl-CoA synthase
CUFF.14582.1	GALR01001932	GO:0006629	lipid metabolic process	-5.48512	gi|255571681|	XP_002526784.1	3-ketoacyl-CoA synthase
CUFF.7227.1	GALR01020707	GO:0006629	lipid metabolic process	-8.10786	gi|255558075|	XP_002520066.1	cinnamoyl-CoA reductase, putative
CUFF.10744.1	GALR01006344	GO:0006629	lipid metabolic process	-2.43582	gi|33358364|	AAQ16653.1	delta-12 fatty acid desaturase 2
CUFF.6563.1	GALR01020172	GO:0006629	lipid metabolic process	2.74207	gi|224094095|	XP_002310074.1	fatty acid omega-hydroxylase／cytochrome P450
CUFF.15464.1	GALR01010242	GO:0006629	lipid metabolic process	-8.02148	gi|224129430|	XP_002320584.1	fatty aldehyde decarbonylase／WAX2-like
CUFF.6634.1	GALR01020226	GO:0006629	lipid metabolic process	-2.48109	gi|224140385|	XP_002323563.1	glycerol-3-phosphate acyltransferase
CUFF.23191.1	GALR01016595	GO:0006629	lipid metabolic process	-5.6415	gi|23345025|	AAN17504.1	microsomal omega-3 fatty acid desaturase
CUFF.18568.1	GALR01012775	GO:0006629	lipid metabolic process	-3.78759	gi|23345025|	AAN17504.1	microsomal omega-3 fatty acid desaturase
CUFF.2405.1	GALR01016803	GO:0006629	lipid metabolic process	-2.81037	gi|255580317|	XP_002530987.1	nucleotide binding
CUFF.13889.1	GALR01008934	GO:0006629	lipid metabolic process	2.49338	gi|296082439|	CBI21444.3	patatin group A-3-like [Vitis vinifera]/Pat17_isozyme_like
CUFF.8955.1	GALR01022109	GO:0006629	lipid metabolic process	2.70452	gi|356557730|	XP_003547164.1	phospholipase A1-IIgamma-like

## Sheet: Table S3
Table S3 Sand pear transport related genes differentially expressed between the green- (S1) and the russet-pericarp pool (S2). The extent of differential expression is measured in terms of fold change.
Qeury_name	Accession	GO-Terms	GO Classification	log2(fold_change)	NR_tophit_name		NR_tophit Annotation
CUFF.20754.1	GALR01014552	GO:0006810	transport	-3.21214	gi|225425292|	XP_002272176.1	probable peptide/nitrate transporter
CUFF.4649.1	GALR01018630	GO:0006810	transport	2.92204	gi|356560659|	XP_003548607.1	Heavy metal transport/detoxification
CUFF.9609.1	GALR01022677	GO:0006810	transport	-4.89102	gi|255544918|	XP_002513520.1	ATP-binding cassette transporter, putative
CUFF.2879.1	GALR01017178	GO:0006810	transport	-3.21186	gi|147794195|	CAN77838.1	ATP-binding cassette transporter, putative [Ricinus communis]
CUFF.7534.1	GALR01020953	GO:0006810	transport	-3.61208	gi|225427157|	XP_002277547.1	ATP-binding cassette transporter B family member 2
CUFF.17768.1	GALR01012130	GO:0006810	transport	2.37215	gi|224127590|	XP_002320112.1	white-brown-complex ABC transporter
CUFF.10013.1	GALR01005748	GO:0006810	transport	2.64623	gi|297740081|	CBI30263.3	ATP-binding cassette transporter, putative
CUFF.2881.1	GALR01017180	GO:0006810	transport	2.7949	gi|297740081|	CBI30263.3	ATP-binding cassette transporter G family member
CUFF.10002.1	GALR01005740	GO:0006810	transport	2.83879	gi|297740081|	CBI30263.3	ATP-binding cassette transporter, putative
CUFF.4275.1	GALR01018331	GO:0006810	transport	3.0496	gi|224127590|	XP_002320112.1	white-brown-complex ABC transporter
CUFF.9483.1	GALR01022575	GO:0006810	transport	2.38882	gi|280967727|	ACZ98533.1	putative ABC transporter
CUFF.2582.1	GALR01016944	GO:0006810	transport	2.50478	gi|356557076|	XP_003546844.1	non-specific lipid-transfer protein 8-like [Glycine max]
CUFF.23071.1	GALR01016493	GO:0006810	transport	-5.10028	gi|14423813|	Q9M5X6.1	Non-specific lipid-transfer protein
CUFF.4647.1	GALR01018628	GO:0006810	transport	2.31998	gi|255567552|	XP_002524755.1	lipid binding protein
CUFF.16501.1	GALR01011107	GO:0006810	transport	-4.03642	gi|317106613|	BAJ53120.1	Sec14p-like phosphatidylinositol transfer
CUFF.6666.1	GALR01020254	GO:0006810	transport	2.86312	gi|255634848|	ACU17783.1	Sec14p-like phosphatidylinositol transfer

## Sheet: Table S4
Table S4 Sand pear stress-responsive genes differentially expressed between the green- (S1) and the russet-pericarp pool (S2). The extent of differential expression is measured in terms of fold change.
Qeury_name	Accession	GO-Terms	Classification	log2(fold_change)	NR_tophit_name		NR_tophit Annotation
CUFF.22433.1	GALR01015948	GO:0006950	response to stress	-7.66512	gi|41323972|	AAS00052.1	Mal d 1-like
CUFF.22419.1	GALR01015935	GO:0006950	response to stress	-3.63099	gi|42558971|	Q40280.3	Mal d 1/Major allergen
CUFF.15252.1	GALR01010070	GO:0006950	response to stress	-2.77228	gi|222139388|	ACM45713.1	class I chitinase
CUFF.22596.1	GALR01005237	GO:0006950	response to stress	2.20324	gi|224105209|	XP_002313728.1	Disease resistance response protein, putative
CUFF.17010.1	GALR01002627	GO:0006950	response to stress	3.20255	gi|2465015|	CAA04770.1	major latex-like protein
CUFF.435.1	GALR01018390	GO:0006950	response to stress	2.78103	gi|2129513|	S60054	peroxidase (EC 1.11.1.7) A3a precursor
CUFF.22212.1	GALR01015761	GO:0006950	response to stress	2.14918	gi|206812328|	ACI22425.1	pericarp peroxidase 3
CUFF.12398.1	GALR01007685	GO:0006950	response to stress	2.1429	gi|357504149|	XP_003622363.1	Peroxidase
CUFF.16633.1	GALR01011224	GO:0006950	response to stress	2.16147	gi|224111802|	XP_002315983.1	Peroxidase

## Sheet: Table S5
Table S5 Sand pear oxidation-reduction process-related genes differentially expressed between the green- (S1) and the russet-pericarp pool (S2). The extent of differential expression is measured in terms of fold change. Genes with accession numbers showed in bold have been list in GO terms of "lipid metabolic process", "transport" or "response to stress".
Qeury_name	Accession	GO-Terms	Classification	log2(fold_change)	NR_tophit_name		NR_tophit Annotation
CUFF.12310.1	GALR01007619	GO:0055114	oxidation-reduction process	-3.02735	gi|297735060|	CBI17422.3	aldehyde dehydrogenase family 3 member F1 [Vitis vinifera]
CUFF.10186.1	GALR01005880	GO:0055114	oxidation-reduction process	-6.67862	gi|147844260|	CAN80040.1	cytochrome P450 86A2
CUFF.15205.1	GALR01010030	GO:0055114	oxidation-reduction process	-2.48706	gi|5915821|sp|	O48928.1	Cytochrome P450 77A3
CUFF.3658.1	GALR01017816	GO:0055114	oxidation-reduction process	2.11765	gi|18252325|	AF386512_1	cytochrome P450 [Pyrus communis]
CUFF.1911.1	GALR01013211	GO:0055114	oxidation-reduction process	-2.13468	gi|183585165|	ACC63874.1	cinnamyl alcohol dehydrogenase，CAD
CUFF.22221.1	GALR01015769	GO:0055114	oxidation-reduction process	2.40606	gi|356549501|	XP_003543132.1	At1g72680, not a cinnamyl alcohol dehydrogenase, as annotated previously, based on analysis of recombinant protein catalytic properties， putative alcohol dehydrogenase
CUFF.20933.1	GALR01014691	GO:0016491	oxidoreductase activity	2.76846	gi|130845569|	ABO32531.1	cytochrome P450-dependent monooxygenase
CUFF.3577.1	GALR01017755	GO:0055114	oxidation-reduction process	2.57832	gi|224095730|	XP_002310455.1	phenylcoumaran benzylic ether reductase
CUFF.4672.1	GALR01018652	GO:0055114	oxidation-reduction process	3.07937	gi|224129602|	XP_002328757.1	short chain dehydrogenase/reductase
CUFF.15574.1	GALR01010327	GO:0055114	oxidation-reduction process	2.22805	gi|357966935|	AET97563.1	galactose oxidase
CUFF.15636.1	GALR01001380	GO:0055114	oxidation-reduction process	2.5004	gi|357966935|	AET97563.1	galactose oxidase
CUFF.15564.1	GALR01010319	GO:0055114	oxidation-reduction process	2.60104	gi|357966935|	AET97563.1	galactose oxidase
CUFF.2029.1	GALR01014156	GO:0016491	oxidoreductase activity	-3.39065	gi|224054172|	XP_002298127.1	2-oxoglutarate-dependent dioxygenase
CUFF.18455.1	GALR01012690	GO:0055114	oxidation-reduction process	-2.74912	gi|81295650|	ABB70118.1	flavonol synthase
CUFF.7227.1	GALR01020707	GO:0055114	oxidation-reduction process	/	/	/	/
CUFF.15464.1	GALR01010242	GO:0055114	oxidation-reduction process	/	/	/	/
CUFF.23191.1	GALR01016595	GO:0055114	oxidation-reduction process	/	/	/	/
CUFF.18568.1	GALR01012775	GO:0055114	oxidation-reduction process	/	/	/	/
CUFF.10744.1	GALR01006344	GO:0055114	oxidation-reduction process	/	/	/	/
CUFF.16324.1	GALR01010946	GO:0055114	oxidation-reduction process	/	/	/	/
CUFF.16365.1	GALR01003538	GO:0055114	oxidation-reduction process	/	/	/	/
CUFF.16366.1	GALR01010986	GO:0055114	oxidation-reduction process	/	/	/	/
CUFF.6563.1	GALR01020172	GO:0055114	oxidation-reduction process	/	/	/	/
CUFF.12398.1	GALR01007685	GO:0055114	oxidation-reduction process	/	/	/	/
CUFF.22212.1	GALR01015761	GO:0055114	oxidation-reduction process	/	/	/	/
CUFF.16633.1	GALR01011224	GO:0055114	oxidation-reduction process	/	/	/	/
CUFF.435.1	GALR01018390	GO:0055114	oxidation-reduction process	/	/	/	/
CUFF.21198.1	GALR01014981	GO:0055114	oxidation-reduction process	/	/	/	/
CUFF.2582.1	GALR01016944	GO:0055114	oxidation-reduction process	/	/	/	/

## Sheet: Table S6
Table S6 Differential expression genes (DEGs) verified by RNA-Seq data of russet/green mutants (unpublished).
Qeury_name	Accession	sample_1	sample_2	status	value_1	value_2	log2(fold_change)	test_stat	p_value	q_value	significant
CUFF.10002	GALR01005740	S1	S2	OK	3.64123	26.05	2.83879	-4.17871	2.93e-05	0.00372326	yes
CUFF.10013	GALR01005748	S1	S2	OK	4.13165	25.8653	2.64623	-3.54271	0.000396033	0.0298921	yes
CUFF.10186	GALR01005880	S1	S2	OK	143.1	1.39693	-6.67862	8.85233	0	0	yes
CUFF.10188	GALR01005882	S1	S2	OK	199.14	20.5701	-3.27516	5.18602	2.15e-07	5.98e-05	yes
CUFF.10220	GALR01005912	S1	S2	OK	2.74648	15.9772	2.54036	-3.53704	0.000404644	0.0303723	yes
CUFF.10576	GALR01006207	S1	S2	OK	57.6057	0	-1.79769e+308	-1.79769e+308	0.000187056	0.0167893	yes
CUFF.10744	GALR01006344	S1	S2	OK	15.3358	2.83432	-2.43582	3.48895	0.000484921	0.0350191	yes
CUFF.10837	GALR01006423	S1	S2	OK	12.0823	50.2452	2.05609	-3.41705	0.000633038	0.0424785	yes
CUFF.11285	GALR01003896	S1	S2	OK	50.546	1.29115	-5.29087	6.4738	9.56e-11	8.02e-08	yes
CUFF.1133	GALR01006813	S1	S2	OK	5.07979	31.7473	2.64379	-4.00237	6.27e-05	0.00696058	yes
CUFF.11431	GALR01006906	S1	S2	OK	2.87014	15.4325	2.42678	-3.45337	0.000553631	0.0385385	yes
CUFF.11662	GALR01005477	S1	S2	OK	9.46595	131.294	3.79391	-5.6169	1.94e-08	7.78e-06	yes
CUFF.11912	GALR01007296	S1	S2	OK	17.3825	83.5381	2.2648	-3.66247	0.000249793	0.0211775	yes
CUFF.12009	GALR01007376	S1	S2	OK	27.1962	2.32643	-3.54722	4.81885	1.44e-06	0.000296564	yes
CUFF.12098	GALR01007450	S1	S2	OK	1040.3	31.9949	-5.02302	7.16329	7.88e-13	1.25e-09	yes
CUFF.12307	GALR01007617	S1	S2	OK	23.3001	3.57149	-2.70574	3.99515	6.47e-05	0.00712266	yes
CUFF.12310	GALR01007619	S1	S2	OK	21.7828	2.67172	-3.02735	4.61795	3.88e-06	0.00068338	yes
CUFF.12854	GALR01008062	S1	S2	OK	102.849	18.6413	-2.46394	3.92214	8.78e-05	0.00908808	yes
CUFF.13091	GALR01008263	S1	S2	OK	219.01	1.29777	-7.39882	8.55398	0	0	yes
CUFF.13281	GALR01008435	S1	S2	OK	14.8405	0	-1.79769e+308	-1.79769e+308	0.000385054	0.0293229	yes
CUFF.13517	GALR01001534	S1	S2	OK	33.4221	0.331802	-6.65434	4.08909	4.33e-05	0.00512642	yes
CUFF.14582	GALR01001932	S1	S2	OK	212.513	4.74461	-5.48512	7.19792	6.11e-13	9.91e-10	yes
CUFF.14612	GALR01009529	S1	S2	OK	78.5987	1.12888	-6.12154	6.90487	5.03e-12	6.22e-09	yes
CUFF.14786	GALR01005036	S1	S2	OK	271.819	20.5032	-3.72872	5.89317	3.79e-09	1.87e-06	yes
CUFF.14799	GALR01009687	S1	S2	OK	2278.12	155.541	-3.87248	5.71479	1.1e-08	4.68e-06	yes
CUFF.14855	GALR01009736	S1	S2	OK	2.36876	40.4783	4.09494	-4.79542	1.62e-06	0.000327201	yes
CUFF.14983	GALR01004009	S1	S2	OK	961.29	51.6044	-4.21941	6.59113	4.36e-11	4.07e-08	yes
CUFF.15205	GALR01010030	S1	S2	OK	96.8775	17.28	-2.48706	4.05276	5.06e-05	0.00581046	yes
CUFF.15438	GALR01010223	S1	S2	OK	17.1395	79.9089	2.22104	-3.69378	0.000220944	0.0191879	yes
CUFF.15464	GALR01010242	S1	S2	OK	45.7905	0.176226	-8.02148	3.54958	0.000385852	0.0293561	yes
CUFF.15524	GALR01003321	S1	S2	OK	1260.71	11.9138	-6.72545	9.04702	0	0	yes
CUFF.15564	GALR01010319	S1	S2	OK	8.41838	51.0765	2.60104	-4.27314	1.93e-05	0.00264028	yes
CUFF.15636	GALR01001380	S1	S2	OK	3.9783	22.5109	2.5004	-3.75203	0.000175407	0.0159513	yes
CUFF.1564	GALR01010376	S1	S2	OK	7.81208	1.04138	-2.90721	3.80777	0.000140227	0.0132812	yes
CUFF.15870	GALR01010572	S1	S2	OK	150.33	7.34696	-4.35484	6.65031	2.92e-11	2.94e-08	yes
CUFF.16324	GALR01010946	S1	S2	OK	13.6249	80.5895	2.56434	-4.19335	2.75e-05	0.00354844	yes
CUFF.16386	GALR01011006	S1	S2	OK	17.2626	0.290865	-5.89115	3.47829	0.000504628	0.0359774	yes
CUFF.16501	GALR01011107	S1	S2	OK	20.8355	1.26976	-4.03642	4.48828	7.18e-06	0.00115204	yes
CUFF.16633	GALR01011224	S1	S2	OK	23.3686	104.544	2.16147	-3.58868	0.000332358	0.0262952	yes
CUFF.17322	GALR01000346	S1	S2	OK	49.7759	2.22428	-4.48404	5.81609	6.02e-09	2.79e-06	yes
CUFF.17768	GALR01012130	S1	S2	OK	4.17976	21.6391	2.37215	-3.6755	0.000237382	0.0202786	yes
CUFF.17843	GALR01012195	S1	S2	OK	4.36459	23.9949	2.45881	-3.77038	0.000162997	0.0151107	yes
CUFF.17864	GALR01012212	S1	S2	OK	41.4324	0.832806	-5.63663	5.28333	1.27e-07	3.83e-05	yes
CUFF.18455	GALR01012690	S1	S2	OK	40.6659	6.04871	-2.74912	4.30516	1.67e-05	0.00236165	yes
CUFF.18568	GALR01012775	S1	S2	OK	70.5379	5.10792	-3.78759	5.83249	5.46e-09	2.57e-06	yes
CUFF.187	GALR01012880	S1	S2	OK	136.162	6.13417	-4.47231	6.23036	4.65e-10	3.09e-07	yes
CUFF.19024	GALR01013140	S1	S2	OK	11.4681	49.7201	2.11621	-3.49339	0.000476936	0.0345567	yes
CUFF.1911	GALR01013211	S1	S2	OK	189.179	43.0793	-2.13468	3.42209	0.00062142	0.0418898	yes
CUFF.19392	GALR01013449	S1	S2	OK	121.342	6.63594	-4.19264	5.73548	9.72e-09	4.21e-06	yes
CUFF.19531	GALR01001489	S1	S2	OK	28.1968	4.57884	-2.62247	3.65786	0.000254326	0.0214434	yes
CUFF.19611	GALR01013617	S1	S2	OK	26.99	0.136737	-7.62488	3.37521	0.000737589	0.0476969	yes
CUFF.19770	GALR01003577	S1	S2	OK	12.3303	0.304124	-5.34141	3.80029	0.000144526	0.013601	yes
CUFF.1988	GALR01002865	S1	S2	OK	380.951	71.9878	-2.40378	3.78554	0.000153374	0.0143173	yes
CUFF.19980	GALR01013901	S1	S2	OK	40.3682	197.718	2.29216	-3.76227	0.000168377	0.0154507	yes
CUFF.20068	GALR01002159	S1	S2	OK	353.933	7.25625	-5.60811	7.99317	1.33e-15	4.23e-12	yes
CUFF.20326	GALR01014185	S1	S2	OK	97.4209	1.13465	-6.42391	7.34741	2.02e-13	3.84e-10	yes
CUFF.20429	GALR01014268	S1	S2	OK	22.3861	115.733	2.37013	-3.46817	0.000524014	0.036937	yes
CUFF.20669	GALR01014478	S1	S2	OK	98.8945	1.40779	-6.13438	7.04421	1.87e-12	2.49e-09	yes
CUFF.20754	GALR01014552	S1	S2	OK	12.3382	1.33138	-3.21214	4.4369	9.13e-06	0.00141932	yes
CUFF.20933	GALR01014691	S1	S2	OK	2.13067	14.518	2.76846	-3.79644	0.000146787	0.0137578	yes
CUFF.21137	GALR01014861	S1	S2	OK	21.8219	2.43356	-3.16464	4.65411	3.25e-06	0.000588492	yes
CUFF.21278	GALR01014981	S1	S2	OK	11.5108	59.8757	2.37899	-3.44027	0.000581132	0.0398368	yes
CUFF.21462	GALR01001075	S1	S2	OK	39.046	1.23125	-4.98698	5.79117	6.99e-09	3.14e-06	yes
CUFF.21653	GALR01003926	S1	S2	OK	240.321	50.7497	-2.24349	3.57399	0.000351579	0.0274179	yes
CUFF.21783	GALR01015396	S1	S2	OK	30.6727	5.67451	-2.43439	3.88897	0.000100672	0.0101016	yes
CUFF.22221	GALR01015769	S1	S2	OK	19.5954	103.86	2.40606	-3.95852	7.54e-05	0.00805617	yes
CUFF.22433	GALR01015948	S1	S2	OK	267.888	1.31985	-7.66512	7.30734	2.72e-13	5.02e-10	yes
CUFF.22561	GALR01016057	S1	S2	OK	169.818	8.86263	-4.26011	6.48334	8.97e-11	7.65e-08	yes
CUFF.22596	GALR01005237	S1	S2	OK	10.5055	48.3788	2.20324	-3.46948	0.00052147	0.0368258	yes
CUFF.22730	GALR01003704	S1	S2	OK	85.8189	14.6916	-2.54631	4.19692	2.71e-05	0.0035103	yes
CUFF.23071	GALR01016493	S1	S2	OK	6739.61	196.471	-5.10028	6.19553	5.81e-10	3.72e-07	yes
CUFF.23191	GALR01016595	S1	S2	OK	28.1091	0.563102	-5.6415	5.48014	4.25e-08	1.52e-05	yes
CUFF.2405	GALR01016803	S1	S2	OK	156.037	22.2444	-2.81037	4.57351	4.8e-06	0.00081387	yes
CUFF.2582	GALR01016944	S1	S2	OK	175.679	997.083	2.50478	-3.64208	0.000270447	0.0224708	yes
CUFF.2691	GALR01017035	S1	S2	OK	102.369	3.68225	-4.79704	7.07133	1.53e-12	2.2e-09	yes
CUFF.2705	GALR01017046	S1	S2	OK	186.058	3.08363	-5.91498	8.1994	2.22e-16	8e-13	yes
CUFF.2879	GALR01017178	S1	S2	OK	11.1263	1.20084	-3.21186	4.94923	7.45e-07	0.000172244	yes
CUFF.2988	GALR01017254	S1	S2	OK	8.41194	50.8951	2.59702	-4.20864	2.57e-05	0.00336563	yes
CUFF.3486	GALR01017673	S1	S2	OK	44.591	3.12329	-3.83561	4.15562	3.24e-05	0.00402541	yes
CUFF.3531	GALR01017718	S1	S2	OK	45.9784	5.98329	-2.94195	4.5027	6.71e-06	0.0010884	yes
CUFF.3577	GALR01017755	S1	S2	OK	6.47012	38.6424	2.57832	-3.92725	8.59e-05	0.0089199	yes
CUFF.4115	GALR01018201	S1	S2	OK	5.46917	0.434763	-3.65302	3.47979	0.000501816	0.0358241	yes
CUFF.4275	GALR01018331	S1	S2	OK	2.49867	20.6885	3.0496	-4.674	2.95e-06	0.000545197	yes
CUFF.435	GALR01018390	S1	S2	OK	34.2729	235.572	2.78103	-4.41527	1.01e-05	0.00153798	yes
CUFF.4398	GALR01018433	S1	S2	OK	7.03098	32.4425	2.20609	-3.52624	0.000421501	0.0313031	yes
CUFF.4647	GALR01018628	S1	S2	OK	8.68762	43.3796	2.31998	-3.65744	0.000254747	0.0214566	yes
CUFF.4649	GALR01018630	S1	S2	OK	5.68047	43.0534	2.92204	-4.45318	8.46e-06	0.00132984	yes
CUFF.4856	GALR01018807	S1	S2	OK	4.26105	21.9144	2.3626	-3.36086	0.000777012	0.0497489	yes
CUFF.5040	GALR01018947	S1	S2	OK	1099.79	80.0246	-3.78064	4.9191	8.69e-07	0.000196502	yes
CUFF.5059	GALR01018961	S1	S2	OK	441.716	21.1938	-4.3814	6.50148	7.95e-11	6.82e-08	yes
CUFF.5102	GALR01018990	S1	S2	OK	22.1905	2.59305	-3.09723	4.34683	1.38e-05	0.00200923	yes
CUFF.5121	GALR01004733	S1	S2	OK	85.1164	445.373	2.3875	-3.81098	0.000138415	0.013148	yes
CUFF.6563	GALR01020172	S1	S2	OK	7.19269	48.1214	2.74207	-4.48461	7.3e-06	0.0011674	yes
CUFF.6634	GALR01020226	S1	S2	OK	79.6923	14.2736	-2.48109	4.1014	4.11e-05	0.00491709	yes
CUFF.6666	GALR01020254	S1	S2	OK	3.48756	25.3751	2.86312	-4.33095	1.48e-05	0.00214625	yes
CUFF.6776	GALR01020342	S1	S2	OK	47.6884	207.733	2.12302	-3.36753	0.000758436	0.0487532	yes
CUFF.7227	GALR01020707	S1	S2	OK	58.183	0.210906	-8.10786	3.58742	0.000333966	0.0263872	yes
CUFF.7534	GALR01020953	S1	S2	OK	19.0419	1.55728	-3.61208	5.03957	4.67e-07	0.000115084	yes
CUFF.8067	GALR01021392	S1	S2	OK	9.15338	99.4403	3.44145	-5.36826	7.95e-08	2.57e-05	yes
CUFF.8117	GALR01021435	S1	S2	OK	6035.07	187.512	-5.00832	6.18109	6.37e-10	4.01e-07	yes
CUFF.8137	GALR01021453	S1	S2	OK	318.735	2.90135	-6.77949	8.2026	2.22e-16	8e-13	yes
CUFF.8881	GALR01022047	S1	S2	OK	21.5392	1.2361	-4.1231	4.20024	2.67e-05	0.00347329	yes
CUFF.8960	GALR01022114	S1	S2	OK	15.2408	0.613934	-4.63371	4.14068	3.46e-05	0.00424795	yes
CUFF.8976	GALR01022129	S1	S2	OK	74.8514	0	-1.79769e+308	-1.79769e+308	0.000237596	0.0202861	yes
CUFF.9483	GALR01022575	S1	S2	OK	6.93439	36.3175	2.38882	-3.90306	9.5e-05	0.00965063	yes
CUFF.9609	GALR01022677	S1	S2	OK	34.726	1.17033	-4.89102	6.75643	1.41e-11	1.52e-08	yes
CUFF.9948	GALR01022962	S1	S2	OK	15.7796	84.6272	2.42306	-3.99464	6.48e-05	0.0071329	yes
